# Supplementary material for: From Immediate Impact to Enduring Change: A Transcriptomic Comparison of tDCS’s Temporal Effects and Its Long-Term Equivalence with TMS
Source: Int J Mol Sci. 2025 Sep 4;26(17):8634. doi: 10.3390/ijms26178634 (PMC12429358; doi:10.3390/ijms26178634)
Supplement: Supplementary file 1 [file ijms-26-08634-s001.zip]

Archive with 13 entries (13 files):
- Supplementary Figure S1.jpeg
- Supplementary Figure S2.jpeg
- Supplementary Figure S3.jpeg
- Supplementary Table S1- 48 hours tDCS.txt
- Supplementary Table S10- top pathways 48h iTBS.txt
- Supplementary Table S2- top 10 pathways 48 hrs tDCS.txt
- Supplementary Table S3- top 5 upregulated pathways 48h tDCS.txt
- Supplementary Table S4- top 5 downregulated pathways 48h tDCS.txt
- Supplementary Table S5- genes immediately tDCS.txt
- Supplementary Table S6- top 10 pathways immediately tDCS.txt
- Supplementary Table S7- GSEA pathways immediately tDCS.txt
- Supplementary Table S8- GSEA pathways  48h tDCS.txt
- Supplementary Table S9- genes 48h iTBS.txt
