# Supplementary material for: From Immediate Impact to Enduring Change: A Transcriptomic Comparison of tDCS’s Temporal Effects and Its Long-Term Equivalence with TMS
Source: Int J Mol Sci. 2025 Sep 4;26(17):8634. doi: 10.3390/ijms26178634 (PMC12429358; doi:10.3390/ijms26178634)
Supplement: Supplementary file 1 [file ijms-26-08634-s001.zip › Supplementary Table S1- 48 hours tDCS.txt]

SYMBOL	control_1	control_2	control_3	treated_1	treated_2	treated_3	log2FoldChange	pvalue
Rps27rt	530.1063971	461.9994201	489.3874766	1406.740942	1604.174488	1096.447116	1.467461427	1.64284E-14
Cox3	246.4166455	180.0191758	209.4726699	528.7990046	536.6907294	618.9135639	1.418808299	3.34007E-13
Rpl35rt	114.9254103	91.13003922	101.9557243	199.9944953	283.0896155	212.0700182	1.165626872	4.22708E-07
Rps28	308.538489	251.3545754	303.395519	644.0500697	616.3096837	476.7815304	1.005112812	4.38375E-07
Atp6	162.5521569	165.8267927	171.1620341	294.9071372	271.2942148	349.6899237	0.889035033	4.62785E-06
Atp6-ps	171.8704334	158.3571173	171.1620341	327.1096407	241.8057132	356.4581158	0.90527	1.75703E-05
Uba52rt	133.5619633	109.8042276	109.3706861	232.1969988	250.6522637	192.5174634	0.928689277	2.26258E-05
Rpl38	257.8056502	184.8744648	213.7980643	449.1401802	430.5321235	330.1373688	0.880229991	6.05536E-05
Cox2	247.4520096	207.2834908	199.5860542	369.4813558	315.5269673	433.9163139	0.793133881	0.000107516
Rpl17-ps8	46.59138256	44.81805207	47.579338	74.5742186	144.4936579	94.75468901	1.141452927	0.000188592
Gng13	49.69747473	39.9627631	38.3106358	89.82803604	132.6982573	70.69000608	1.161906169	0.000293777
Rpph1	10.35364057	21.28857474	16.0657505	40.67684651	53.0793029	37.60106707	1.37885959	0.001077165
Gm10076	54.87429502	29.87870138	33.98524143	84.74343023	82.56780452	77.45819816	1.073653753	0.001079365
Rps12-ps3	70.40475587	66.10662681	49.43307845	106.7767221	203.4706611	83.47436889	1.043685701	0.003206043
Atp5e	164.622885	138.1889939	164.3649858	242.3662105	294.8850161	203.7977835	0.64872168	0.003406138
Gm8624	15.53046085	23.52947734	21.62697182	47.45632093	29.48850161	53.39351523	1.127688276	0.004792912
Rps24	134.5973274	115.7799679	126.05435	218.63805	235.9080129	151.1562896	0.665735247	0.006023949
Rpl36	167.7289772	161.7184712	190.317352	364.39675	353.8620194	178.9810792	0.771067868	0.007214383
Cox8a	240.2044612	362.2792543	359.6256457	103.3869849	94.36320516	159.4285244	-1.396899102	6.09431E-07
Mif	49.69747473	56.02256509	84.65414684	15.25381744	0	14.28840548	-2.478151204	1.02325E-06
Ptgds	28.99019359	53.78166249	50.05099193	6.779474418	11.79540065	6.768192072	-2.520992094	3.15569E-06
Ndufa13	118.0315025	129.2253835	129.7618309	49.15118953	8.846550484	59.40968596	-1.572013062	8.74207E-05
Npy	21.74264519	18.67418836	53.14055933	1.694868605	11.79540065	3.760106707	-2.684426111	0.000312728
Mt1	125.2790509	118.767838	140.2663601	81.35369302	26.53965145	58.65766462	-1.151564211	0.000385738
1110008P14Rik	15.53046085	36.22792543	43.87185712	3.389737209	2.948850161	10.52829878	-2.294955953	0.000736305
Atp5g1	34.16701388	48.17940598	71.67796375	23.72816046	2.948850161	17.29649085	-1.699740649	0.000866497
Cfl1	12.42436868	20.16812343	20.39114486	0	0	3.760106707	-3.204926712	0.000871969
Nrgn	15.53046085	21.6620585	30.89567403	0	0	6.768192072	-2.812329355	0.001200228
Cox6a1	111.8193181	154.9957634	139.6484466	89.82803604	50.13045274	75.20213413	-0.891166128	0.001548719
Elob	20.70728114	20.5416072	20.39114486	8.474343023	0	3.760106707	-2.210608975	0.001554126
Hcfc1r1	8.282912455	15.68631823	11.74035613	1.694868605	0	0.752021341	-3.714444888	0.001863038
Ndufb3	40.37919822	33.61353906	37.07480883	18.64355465	2.948850161	15.79244817	-1.418545219	0.003324447
Fabp3	10.35364057	12.32496432	11.12244265	0	2.948850161	1.504042683	-3.092535158	0.004192697
Ppia	71.44011993	114.6595166	134.7051388	37.2871093	53.0793029	68.43394206	-0.995021046	0.004753417
Rpl23a	120.1022306	138.1889939	145.2096679	96.60751046	82.56780452	75.95415547	-0.677206127	0.005674991
Hba-a2	70.40475587	41.83018194	81.56457944	45.76145232	8.846550484	21.05659756	-1.307565397	0.006662286
