# Supplementary material for: From Immediate Impact to Enduring Change: A Transcriptomic Comparison of tDCS’s Temporal Effects and Its Long-Term Equivalence with TMS
Source: Int J Mol Sci. 2025 Sep 4;26(17):8634. doi: 10.3390/ijms26178634 (PMC12429358; doi:10.3390/ijms26178634)
Supplement: Supplementary file 1 [file ijms-26-08634-s001.zip › Supplementary Table S10- top pathways 48h iTBS.txt]

Term	Count	%	PValue	Genes
calcium ion binding	5	16.66666667	0.00287481	RYR1, PNLIPRP2, EGFEM1, PCDHGA3, THBS2
extracellular region	4	13.33333333	0.068349253	PNLIPRP2, EGFEM1, IAPP, THBS2
plasma membrane	9	30	0.080099316	RYR1, TIMD2, ANKRD24, ANGPT1, PCDHGA3, SLC41A2, CHMP1B, SLC22A7, OLR1720
