# Supplementary material for: From Immediate Impact to Enduring Change: A Transcriptomic Comparison of tDCS’s Temporal Effects and Its Long-Term Equivalence with TMS
Source: Int J Mol Sci. 2025 Sep 4;26(17):8634. doi: 10.3390/ijms26178634 (PMC12429358; doi:10.3390/ijms26178634)
Supplement: Supplementary file 1 [file ijms-26-08634-s001.zip › Supplementary Table S2- top 10 pathways 48 hrs tDCS.txt]

Term	Count	%	PValue	Genes
cytosolic ribosome	8	26.66666667	7.65E-12	RPL17-PS8, RPS27RT, RPL36, RPL23A, RPL38, RPL35RT, UBA52RT, RPS24
structural constituent of ribosome	9	30	1.54E-11	RPL17-PS8, RPS28, RPS27RT, RPL36, RPL23A, RPL38, RPL35RT, UBA52RT, RPS24
translation at postsynapse	6	20	2.69E-09	RPS28, RPS27RT, RPL36, RPL23A, RPL38, RPS24
cytosolic large ribosomal subunit	6	20	5.62E-08	RPL17-PS8, RPL36, RPL23A, RPL38, RPL35RT, UBA52RT
cytoplasmic translation	6	20	5.76E-08	RPL17-PS8, RPS28, RPL36, RPL23A, RPL38, RPS24
mitochondrial membrane	5	16.66666667	2.84E-05	COX8A, NDUFA13, CFL1, COX6A1, NRGN
cytosol	13	43.33333333	0.000146394	RPL23A, MIF, MT1, UBA52RT, RPS28, FABP3, RPS27RT, CFL1, RPL36, RPL38, ELOB, PPIA, RPS24
Oxidative phosphorylation	4	13.33333333	0.00278669	COX8A, NDUFA13, NDUFB3, COX6A1
cytoplasm	13	43.33333333	0.004227613	NDUFA13, RPL23A, MIF, MT1, NRGN, RPS28, NPY, CFL1, HCFC1R1, RPL36, RPL38, PPIA, RPS24
extracellular space	6	20	0.026812303	FABP3, NPY, HBA-A2, MIF, PTGDS, PPIA
