# Supplementary material for: From Immediate Impact to Enduring Change: A Transcriptomic Comparison of tDCS’s Temporal Effects and Its Long-Term Equivalence with TMS
Source: Int J Mol Sci. 2025 Sep 4;26(17):8634. doi: 10.3390/ijms26178634 (PMC12429358; doi:10.3390/ijms26178634)
Supplement: Supplementary file 1 [file ijms-26-08634-s001.zip › Supplementary Table S3- top 5 upregulated pathways 48h tDCS.txt]

Term	Count	%	PValue	Genes
structural constituent of ribosome	8	47.05882353	2.40E-13	RPL17-PS8, RPS28, RPS27RT, RPL36, RPL38, RPL35RT, UBA52RT, RPS24
cytosolic ribosome	7	41.17647059	6.85E-13	RPL17-PS8, RPS27RT, RPL36, RPL38, RPL35RT, UBA52RT, RPS24
cytoplasmic translation	5	29.41176471	5.00E-08	RPL17-PS8, RPS28, RPL36, RPL38, RPS24
Ribosome	6	35.29411765	8.22E-08	RPL17-PS8, RPS28, RPS27RT, RPL36, RPL38, RPS24
synapse	6	35.29411765	2.60E-06	RPS28, RPS27RT, RPL36, RPL38, RPS24, GNG13
