# Supplementary material for: From Immediate Impact to Enduring Change: A Transcriptomic Comparison of tDCS’s Temporal Effects and Its Long-Term Equivalence with TMS
Source: Int J Mol Sci. 2025 Sep 4;26(17):8634. doi: 10.3390/ijms26178634 (PMC12429358; doi:10.3390/ijms26178634)
Supplement: Supplementary file 1 [file ijms-26-08634-s001.zip › Supplementary Table S4- top 5 downregulated pathways 48h tDCS.txt]

Term	Count	%	PValue	Genes
mitochondrial membrane	5	31.25	2.75E-06	COX8A, NDUFA13, CFL1, COX6A1, NRGN
Oxidative phosphorylation	4	25	0.000752665	COX8A, NDUFA13, NDUFB3, COX6A1
extracellular space	6	37.5	0.002255089	FABP3, NPY, HBA-A2, MIF, PTGDS, PPIA
cytosol	7	43.75	0.016245976	FABP3, CFL1, RPL23A, ELOB, MT1, MIF, PPIA
nucleus	6	37.5	0.164423446	NDUFA13, FABP3, CFL1, RPL23A, MT1, PPIA
