# Supplementary material for: From Immediate Impact to Enduring Change: A Transcriptomic Comparison of tDCS’s Temporal Effects and Its Long-Term Equivalence with TMS
Source: Int J Mol Sci. 2025 Sep 4;26(17):8634. doi: 10.3390/ijms26178634 (PMC12429358; doi:10.3390/ijms26178634)
Supplement: Supplementary file 1 [file ijms-26-08634-s001.zip › Supplementary Table S5- genes immediately tDCS.txt]

SYMBOL	Control_Sample16	Control_Sample15	Control_Sample13	250tDCS_Sample8	250tDCS_Sample7	250tDCS_Sample6	250tDCS_Sample5	log2FoldChange	pvalue
LOC100360548	626.2423831	627.1626001	617.5343109	877.5725717	910.0371835	935.9048437	913.7381997	0.544039707	1.803E-15
Cox1	1718.731055	1977.522073	1800.319676	2467.539506	2567.856859	2634.511362	2643.857366	0.492914028	8.81266E-13
NU4M	679.2472243	778.0736007	692.5065275	1005.256341	1032.987944	1053.399391	1134.82025	0.560142042	1.64179E-12
LOC100364388	106.0096824	101.9139225	85.82345854	196.5924699	184.4261402	239.0406311	177.4741231	1.025742384	4.94708E-12
Cox3	1726.583624	2059.837165	1728.306889	2576.982737	2654.527067	2760.108982	2695.578396	0.539458857	6.20879E-12
ENSRNOG00000032882	1569.532242	1883.447683	1614.862088	2373.296724	2421.726857	2796.572807	2618.50392	0.595493029	2.23494E-11
Cst3	696.9155048	755.5349448	629.3720293	994.1093451	1003.761943	1032.128827	1166.258524	0.596139748	2.83368E-11
ENSRNOG00000043866	511.3985605	567.3861647	488.3058848	728.6081745	734.6811813	756.6243704	758.5751092	0.511366881	8.44422E-11
CYB	1138.622515	1323.901051	1103.867243	1604.15402	1761.622366	1675.310186	1834.575364	0.531962523	2.51596E-10
Fth1	525.1405564	614.4233597	496.1976971	801.5703282	771.9695266	798.1526156	779.872004	0.530969791	6.49212E-10
ENSRNOG00000030478	621.3345275	727.1166394	593.858874	889.7329307	930.1930458	950.0852201	941.1199216	0.518974119	6.86907E-10
NU1M	1023.778692	1183.769408	1037.773315	1451.136169	1536.884501	1539.583726	1754.458475	0.537806695	6.98102E-10
Gapdh	603.6662471	665.380321	605.6965925	856.2919436	829.4137342	868.0416137	848.8333776	0.444841482	7.45832E-10
NU2m	1023.778692	1173.969992	1002.26016	1467.349981	1517.736432	1538.570842	1805.165367	0.56878366	9.34143E-10
Atp6	1855.169442	2194.089159	1761.847091	2679.332425	2750.267413	2742.889953	2997.791474	0.527714254	1.28083E-09
NU4lm	470.1725729	454.692885	416.2930977	686.0469181	603.6680763	618.8721423	629.7796027	0.505291707	2.68814E-09
Cox2	1268.189904	1517.92948	1286.365402	1813.920212	1833.175677	1891.054484	1931.932598	0.460141663	4.27322E-09
Ppia	465.2647173	518.3890866	500.1436032	661.7262002	655.0655252	711.044589	698.7409763	0.462731711	4.97702E-09
Eef1a1	335.6973276	352.7789625	330.4696392	464.120367	474.6705575	478.0812622	536.4789208	0.523768401	6.43814E-09
Rpl37	116.8069649	135.2319356	108.5124188	181.3920212	193.4962782	244.1050512	219.0537749	0.801594655	1.79371E-08
Apoe	814.7040408	848.6293932	671.7905203	1133.953473	1069.268496	1079.734376	1082.085082	0.487373868	2.31824E-08
Nu5m	338.642041	367.478086	339.347928	469.1871833	478.7017299	476.0554941	499.9699584	0.464801619	4.29913E-08
Rpl21	253.2453524	270.4638713	237.7408449	347.5835937	361.7977285	378.8186272	365.0896248	0.517364511	7.33659E-08
NU3M	483.9145688	553.6669829	441.9414877	679.9667386	661.1122839	701.9286328	705.8399412	0.478536871	8.40516E-08
Actg1	295.4529112	303.7818844	269.308094	409.3987517	383.9691771	406.166496	406.6692765	0.471817669	2.69744E-07
Sparcl1	425.0203008	434.1141122	429.1172927	579.6437772	552.2706274	546.9573762	599.3554673	0.407426104	3.32192E-07
P97600	322.9369029	332.2001897	291.0105778	417.5056577	446.4523502	422.3726405	452.3054796	0.46269618	3.82625E-07
RL41	227.724503	256.7446894	231.8219857	338.4633244	327.5327626	344.3805702	333.6513515	0.492824904	4.30963E-07
Mt3	351.4024658	377.2775016	316.6589677	459.0535508	467.6160057	491.2487545	491.8568556	0.454266273	5.46589E-07
Clu	310.1764782	313.5813	286.0781951	398.251756	391.0237289	442.6303211	448.2489282	0.469760971	8.77541E-07
LOC100363173	294.47134	343.9594885	260.4298052	413.4522047	452.4991089	443.6432051	408.6975522	0.519655756	9.7853E-07
NU6M	480.9698554	564.4463401	462.6574949	637.4054822	685.2993187	692.8126765	741.3347658	0.455193956	1.01115E-06
Rplp1	196.3142267	212.6473191	166.7145344	272.5947134	281.1742793	299.8136729	269.7606672	0.54925894	1.28179E-06
Snap25	462.3200039	445.873411	531.7108523	643.4856617	622.8161455	655.3359674	627.751327	0.409236893	1.32608E-06
Aldoa	479.0067131	521.3289113	495.2112205	645.5123882	619.7927661	664.4519237	643.9775326	0.368108873	1.50937E-06
Stmn1	310.1764782	323.3807157	293.9700074	404.3319355	406.1406256	456.8106975	411.7399657	0.441040873	1.96335E-06
ENSRNOG00000032997	157.0513814	171.4897735	171.6469171	228.0067305	253.9638652	263.3498478	226.1527398	0.542741692	2.6832E-06
Gfap	198.277369	206.7676697	173.6198702	287.7951621	249.9326927	280.5688763	334.6654894	0.579300921	2.99294E-06
D4ABC0	91.28611541	92.11450688	78.9181228	131.7372221	144.1144155	142.8166482	132.8520579	0.656942285	4.88344E-06
Aldoc	326.8631874	338.0798391	298.9023901	411.4254782	432.3432466	418.3211044	437.0934119	0.402846714	6.44831E-06
LOC100363296	254.2269236	275.3635791	235.7678919	331.3697817	342.6496593	363.6253668	347.8492814	0.441037523	7.47709E-06
Tspan7	325.8816163	339.0597807	304.8212493	423.5858372	416.2185568	420.3468724	436.079274	0.391492042	8.0796E-06
S100b	340.6051833	391.976625	289.0376247	449.9332816	482.7329024	456.8106975	516.1961639	0.484267662	9.68107E-06
Calm2	326.8631874	341.0196638	325.5372565	430.6793799	414.2029705	440.604553	434.0509983	0.376448127	1.13961E-05
Actb	330.789472	326.3205403	317.6454443	419.5323842	414.2029705	425.4112926	419.8530685	0.369414502	1.52213E-05
D4A4S3	210.0562226	212.6473191	228.8625561	280.7016194	285.2054517	309.9425132	303.2272161	0.440681835	1.70045E-05
Rps21	212.0193648	225.3865594	203.2141662	284.7550724	289.2366242	304.878093	279.9020456	0.439943801	1.73778E-05
Ckb	541.8272657	560.5265738	498.1706501	676.9266489	649.0187665	670.5292278	686.5713221	0.330193845	1.82681E-05
Rps25	177.6643752	188.14878	162.7686283	224.9666408	247.9171065	261.3240797	253.5344616	0.486857705	1.83484E-05
Mdh1	261.0979215	284.1830532	275.2269532	356.7038629	345.6730387	366.6640189	372.1885897	0.397629238	1.92722E-05
Atp5b	352.3840369	363.5583197	346.2532638	453.9867346	447.4601434	456.8106975	452.3054796	0.354307789	1.95991E-05
Uchl1	292.5081978	304.761826	295.9429605	397.2383927	373.8912459	419.3339884	373.2027275	0.392779945	2.07666E-05
Rps14	208.0930803	228.3263841	194.3358774	276.6481664	292.2600035	294.7492527	280.9161835	0.444519791	2.19185E-05
F1M766	102.0833979	108.7735134	99.63413003	143.897581	147.1377949	167.1258649	156.1772284	0.569333798	2.7478E-05
Rpl31	215.9456494	228.3263841	194.3358774	273.6080766	297.2989691	300.8265569	284.9727349	0.44188242	2.76262E-05
Rpl19	258.1532081	282.22317	233.7949388	327.3163287	336.6029006	366.6640189	356.976522	0.426639404	2.90427E-05
ENSRNOG00000032112	96.19397108	88.19474063	89.76936468	136.8040383	142.0988293	133.700692	135.8944714	0.585468673	2.90848E-05
Cfl1	392.6284534	405.6958069	380.7799425	499.5880807	481.7251093	500.3647108	506.0547854	0.338324726	3.01373E-05
Rps3a	179.6275174	191.0886047	170.6604405	235.1002733	244.8937271	256.2596596	253.5344616	0.455347618	3.08479E-05
D4A1Z2	163.9223793	173.4496566	153.8903395	215.8463716	224.7378648	243.0921672	227.1668776	0.475564568	3.11081E-05
LOC100360645	260.1163504	297.902235	254.510946	351.6370466	346.6808318	371.728439	364.0754869	0.404513822	3.30127E-05
LOC100361854	0	0	0	12.16035896	11.08572427	6.07730418	6.084827079	5.614070945	3.39017E-05
Cox4i1	284.6556287	311.6214169	280.1593359	372.9176748	379.9380046	397.0505398	372.1885897	0.381233639	3.44805E-05
Rps24	163.9223793	176.3894813	160.7956752	210.7795553	228.7690373	249.1694714	242.3789453	0.478691748	3.48811E-05
LOC687780	285.6371998	295.9423519	259.4433287	356.7038629	362.8055216	384.8959314	365.0896248	0.389957956	3.61503E-05
LOC100362684	60.85741027	58.79649376	46.36439714	81.06905974	87.67800106	111.4172433	97.35723327	0.769881262	3.63321E-05
Ywhah	333.7341854	340.0397222	331.4561157	440.8130124	402.1094532	450.7333933	428.9803091	0.36199012	3.7064E-05
Tuba1a	314.1027627	326.3205403	302.8482962	410.412115	388.0003495	413.2566842	406.6692765	0.363642584	3.77312E-05
Camk2n1	545.7535502	565.4262816	549.46743	698.2072771	678.2447669	654.3230834	690.6278735	0.297547826	4.53106E-05
RS28	150.1803834	161.6903578	137.1202384	206.7261023	201.5586231	221.8216026	206.8841207	0.483319107	4.66983E-05
Rps11	189.4432288	209.7074944	180.5252059	249.2873587	259.0028307	274.4915721	266.7182536	0.441224311	4.72686E-05
Ptgds	223.7982184	212.6473191	184.471112	282.7283459	270.088555	298.8007888	271.7889429	0.440218014	5.23146E-05
Thy1	333.7341854	341.0196638	346.2532638	434.7328329	432.3432466	419.3339884	438.1075497	0.341179916	5.43688E-05
Stmn3	303.3054802	322.4007741	299.8888666	396.2250295	376.9146253	413.2566842	400.5844494	0.362708177	5.46173E-05
Ldhb	284.6556287	294.9624103	267.335141	355.6904996	354.7431767	368.6897869	386.3865195	0.375904217	5.78085E-05
Psap	330.789472	320.440891	305.8077258	404.3319355	393.0393151	417.3082204	413.7682414	0.351735418	6.31453E-05
Tuba1b	269.9320617	278.3034038	265.3621879	351.6370466	346.6808318	345.3934542	353.9341084	0.365527808	6.65817E-05
Ubc	190.4247999	207.7476113	197.295307	267.5278972	249.9326927	278.5431082	266.7182536	0.420555855	6.94666E-05
LOC100363869	182.5722308	200.8880203	180.5252059	238.140363	255.9794514	266.3884999	253.5344616	0.43128721	7.32526E-05
Tpt1	226.7429318	238.1257997	216.0383612	280.7016194	305.3613141	291.7106006	350.8916949	0.436440083	7.85013E-05
Rps23	232.6323586	248.9051569	210.1195019	292.8619783	307.3769003	323.1100056	300.1848026	0.407769618	7.93908E-05
Rpl35	228.7060741	260.6644557	217.0248377	294.8887048	315.4392452	341.3419181	307.2837675	0.418532405	8.59166E-05
Calm1	340.6051833	347.8792547	366.969271	434.7328329	433.3510397	467.9524219	442.1641011	0.337551254	8.64027E-05
Atp6v0c	353.365608	376.29756	340.3344046	462.0936405	434.3588329	455.7978135	446.2206525	0.334033663	9.74195E-05
Rps16	171.7749484	193.0484878	161.7821517	228.0067305	238.8469684	246.1308193	237.3082561	0.43648368	0.000108192
Rps27	150.1803834	159.7304747	146.9850037	204.6993759	198.5352438	217.7700664	209.9265342	0.447719544	0.000114801
Hsp90ab1	301.342338	305.7417675	308.7671554	374.9444013	375.9068321	407.1793801	392.4713466	0.344501988	0.000117678
Rps15a	167.8486638	184.2290138	157.8362456	215.8463716	230.7846235	245.1179353	230.2092912	0.439295634	0.000127075
Cox6c	195.3326556	210.687436	185.4575886	248.2739955	260.0106238	282.5946444	260.6334266	0.414933662	0.000128379
ATP8	1029.668119	1054.417121	875.991163	1346.759755	1155.938704	1195.203155	1301.138857	0.340909375	0.000129066
Uba52	254.2269236	272.4237544	222.9436969	314.1426065	325.5171764	339.31615	328.5806623	0.387507295	0.000146778
Rps8	196.3142267	213.6272606	181.5116824	244.2205425	261.018417	281.5817603	267.7323915	0.419131769	0.000146839
Rps7	209.0746514	237.1458581	191.3764478	265.5011707	288.2288311	315.0069333	275.8454943	0.428943798	0.000157651
B2m	144.2909566	146.9912344	126.2689965	172.271752	184.4261402	207.6412261	224.1244641	0.501871647	0.000162956
Tpi1	253.2453524	271.4438128	256.4838991	323.2628757	323.5015901	349.4449903	339.7361786	0.359050588	0.000167309
F1LM02	382.812742	369.4379691	318.6319208	461.0802773	449.4757296	445.6689732	453.3196174	0.341671577	0.000170826
Rpl29	198.277369	214.6072022	187.4305416	257.3942647	256.9872445	263.3498478	274.8313564	0.394945189	0.000199874
Snrpn	300.3607668	327.3004819	300.8753432	385.0780338	379.9380046	395.0247717	398.5561737	0.332105247	0.000205459
Cox6b1	183.553802	190.1086631	178.5522528	240.1670895	239.8547615	253.2210075	237.3082561	0.398480695	0.000208181
Rps15	252.2637813	263.6042803	218.9977908	314.1426065	317.4548314	322.0971215	316.4110081	0.374214874	0.000209064
LOC100364549	119.7516783	138.1717603	120.3501373	168.218299	224.7378648	240.0535151	148.0641256	0.631027261	0.000218279
Rpl7	169.8118061	179.329306	155.8632925	212.8062818	225.7456579	234.989095	227.1668776	0.41961093	0.000223263
Calm3	359.2550348	374.3376769	360.0639353	459.0535508	437.3822122	451.7462774	455.3478931	0.306577063	0.000224549
LOC498555	189.4432288	187.1688385	162.7686283	231.0468203	238.8469684	252.2081235	234.2658426	0.411099001	0.000240689
Rps12	166.8670927	169.5298903	153.8903395	211.7929186	215.6677268	225.8731387	218.039637	0.414527747	0.000245021
Ndrg2	186.4985154	204.8077866	177.5657763	236.1136365	254.9716583	257.2725436	252.5203238	0.399961527	0.000247979
Rpl13	228.7060741	242.045566	194.3358774	285.7684356	283.1898655	302.852325	292.0716998	0.392108168	0.00026115
LOC100359498	46.13384327	31.35813	39.4590614	73.97551702	79.61565614	61.78592583	57.80585725	0.809180733	0.000271558
Tmsb10	207.1115092	218.5269685	201.2412131	275.6348031	266.0573825	295.7621368	254.5485995	0.385610867	0.000287934
Rpl23a	183.553802	196.9682541	177.5657763	232.0601835	245.9015202	251.1952394	247.4496346	0.392173798	0.000295186
Rps27a	111.8991092	124.4525784	114.4312781	157.0713033	153.1845536	172.1902851	165.304469	0.469713785	0.000301781
Cox6a1	317.0474761	326.3205403	280.1593359	396.2250295	384.9769702	394.0118877	377.2592789	0.334187554	0.000318037
Nrgn	600.7215337	670.2800288	603.7236394	752.9288924	740.72794	747.5084141	758.5751092	0.263064728	0.000374283
Atp5j2	186.4985154	207.7476113	179.5387294	239.1537262	243.885934	262.3369638	256.5768752	0.389067185	0.000387378
LOC100365810	182.5722308	196.9682541	159.8091987	220.9131878	238.8469684	262.3369638	238.3223939	0.417253216	0.00040613
Plac8	2.9447134	2.939824688	2.959429605	3.04008974	10.07793116	33.42517299	34.48068678	2.780396301	0.000440942
Eef1a2	280.7293442	296.9222935	279.1728594	358.7305894	345.6730387	361.5995987	360.0189355	0.31981932	0.000451208
Rps6	175.7012329	187.1688385	166.7145344	216.8597348	228.7690373	249.1694714	234.2658426	0.395778925	0.000453916
Rpl18a	209.0746514	215.5871438	182.498159	261.4477177	255.9794514	268.4142679	263.6758401	0.374378535	0.000473061
Rpsa	209.0746514	214.6072022	175.5928232	246.247269	263.0340032	274.4915721	262.6617023	0.389001913	0.000487457
Rpl4	182.5722308	191.0886047	176.5792998	223.9532775	232.8002097	251.1952394	248.4637724	0.382446685	0.000516737
Atp1b1	310.1764782	308.6815922	317.6454443	392.1715765	366.8366941	395.0247717	391.4572088	0.30765216	0.000519595
Fam107a	176.682804	210.687436	201.2412131	239.1537262	250.9404858	259.2983117	279.9020456	0.391203413	0.000530176
Rps18	100.1202556	97.99415626	91.74231775	134.7773118	128.9975188	134.713576	140.9651607	0.480990817	0.000540719
App	125.6411051	121.5127538	132.1878557	166.1915725	169.3092434	170.164517	175.4458475	0.429425167	0.000559467
Atp1a3	383.7943132	390.9966835	400.5094732	476.280726	463.5848332	474.029726	488.814442	0.279989111	0.000567317
Aes	289.5634844	314.5612416	255.4974226	353.6637731	359.7821423	362.6124827	369.1461761	0.334315642	0.000665664
CD81	265.024206	245.9653322	213.0789315	307.0490638	306.3691072	300.8265569	321.4816974	0.355982765	0.000668783
Gpx4	181.5906597	192.0685463	164.7415813	228.0067305	233.8080028	238.027747	232.2375669	0.376610493	0.00067698
Cox7a2	124.6595339	128.3723447	118.3771842	156.05794	162.2546916	168.138749	183.5589502	0.436020585	0.000702001
Rplp0	200.2405112	206.7676697	175.5928232	244.2205425	243.885934	257.2725436	256.5768752	0.367038617	0.000769179
Rps19	204.1667958	228.3263841	182.498159	253.3408117	268.0729688	272.4658041	265.7041158	0.369671064	0.00081341
Rps2	186.4985154	198.9281372	167.7010109	221.9265511	240.8625546	253.2210075	242.3789453	0.377833545	0.000847104
Bcat1	288.5819132	296.9222935	305.8077258	360.7573159	353.7353836	375.7799751	373.2027275	0.300363526	0.000881797
Sncb	334.7157565	360.618495	319.6183973	413.4522047	412.1873843	421.3597565	409.71169	0.291788428	0.000884813
Scg5	217.9087916	225.3865594	216.0383612	274.6214399	265.0495894	289.6848326	278.8879078	0.334089233	0.000970886
Eno1	245.3927834	278.3034038	239.713798	313.1292433	316.4470383	337.290382	312.3544567	0.329599512	0.000985533
LOC100363345	101.1018267	108.7735134	92.72879428	128.6971323	139.07545	138.7651121	148.0641256	0.458831035	0.001009243
Rps3	189.4432288	209.7074944	182.498159	236.1136365	249.9326927	260.3111957	247.4496346	0.357686945	0.001024032
Ywhae	249.3190679	254.7848063	246.6191337	309.0757903	294.2755898	322.0971215	321.4816974	0.316916058	0.001072854
Plp1	540.8456945	473.3117747	397.5500436	609.0313113	606.6914556	543.9187241	654.118911	0.358720732	0.001076304
D4A6M4	57.91269687	72.51567563	72.99926359	97.28287169	94.73255287	105.3399391	97.35723327	0.541292786	0.001077086
LOC100362069	97.17554221	100.9339809	86.80993508	134.7773118	126.9819326	133.700692	127.7813687	0.461709248	0.001090095
AT5G3	195.3326556	216.5670853	202.2276897	264.4878074	246.9093133	267.4013839	259.6192887	0.34265975	0.001121371
Eef2	260.1163504	265.5641635	252.5379929	319.2094227	328.5405557	309.9425132	326.5523866	0.30761088	0.001153122
Pkm2	278.7662019	278.3034038	287.0646717	349.6103201	330.5561419	347.4192223	356.976522	0.298832823	0.001173199
Skp1	190.4247999	194.0284294	186.4440651	233.0735468	231.7924166	258.2854276	247.4496346	0.350538391	0.001191889
Rpl8	95.21239994	118.5729291	113.4448015	138.8307648	161.2468985	163.0743288	136.9086093	0.459861328	0.001208968
Cox7b	156.0698102	175.4095397	150.9309098	202.6726494	193.4962782	227.8989067	218.039637	0.388531331	0.001237422
Cox8a	335.6973276	346.8993132	314.6860146	399.2651192	395.0549013	415.2824523	406.6692765	0.281467364	0.001341914
ENSRNOG00000036315	53.00484121	61.73631844	58.20211556	84.10914949	93.72475976	90.14667867	75.04620064	0.57308006	0.001352315
Cox7c	201.2220824	197.9481956	185.4575886	254.3541749	236.8313822	254.2338915	242.3789453	0.341561226	0.001363985
Rpl23	165.8855216	180.3092475	154.876816	200.6459229	214.6599336	229.9246748	220.0679127	0.373019948	0.001374541
Sod1	168.830235	174.4295981	154.876816	206.7261023	214.6599336	223.8473706	209.9265342	0.364518797	0.001383372
Rpl39	110.9175381	129.3522863	113.4448015	145.9243075	150.1611742	169.151633	169.3610204	0.428077787	0.001432293
Rpl34	176.682804	186.1888969	163.7551048	215.8463716	215.6677268	241.0663991	228.1810155	0.359186953	0.001554185
Ndufb9	171.7749484	185.2089553	167.7010109	220.9131878	219.6988992	228.9117908	222.0961884	0.349851704	0.001571673
Hsp90aa1	234.5955009	229.3063256	242.6732276	283.7417091	274.1197275	311.9682812	307.2837675	0.321287009	0.001609296
LOC499782	88.34140201	79.37526657	78.9181228	113.4966836	122.9507601	125.5976197	99.38550896	0.488750808	0.001650336
Oaz1	213.000936	229.3063256	200.2547366	269.5546237	268.0729688	272.4658041	263.6758401	0.325635043	0.001666758
Atp5l	164.9039504	176.3894813	151.9173864	203.6860126	205.5897956	218.7829505	217.0254992	0.361702806	0.001734992
Ap2m1	246.3743545	258.7045725	253.5244695	313.1292433	306.3691072	307.9167451	315.3968703	0.297131335	0.001781441
RTN1	336.6788988	322.4007741	336.3884984	430.6793799	378.9302115	406.166496	394.4996223	0.278804174	0.001923499
RL37A	177.6643752	197.9481956	162.7686283	232.0601835	221.7144855	238.027747	225.1386019	0.352989767	0.001934346
Rpl14	177.6643752	189.1287216	159.8091987	205.7127391	222.7222786	234.989095	237.3082561	0.359201915	0.002045542
Rpl10	175.7012329	188.14878	177.5657763	214.8330083	230.7846235	233.9762109	233.2517047	0.33856809	0.002078005
Dynll1	193.3695133	203.827845	185.4575886	245.2339057	233.8080028	264.3627318	236.2941182	0.334555839	0.002156123
Slc25a4	255.2084947	272.4237544	256.4838991	322.2495125	310.4002796	325.1357736	320.4675595	0.289933522	0.002203999
Rpl11	161.959237	174.4295981	154.876816	198.6191964	206.5975887	214.7314144	214.9972235	0.350033776	0.002322363
Tubb2a	240.4849277	252.8249232	234.7814153	312.11588	282.1820724	308.9296291	293.0858377	0.301269123	0.002452652
Myl6b	142.3278144	154.8307669	139.0931914	185.4454742	185.4339333	191.4350817	184.5730881	0.360603511	0.002454051
LOC100360087	208.0930803	206.7676697	166.7145344	245.2339057	243.885934	246.1308193	248.4637724	0.343048965	0.002474925
Tubb5	227.724503	246.9452738	225.9031265	290.8352518	276.1353137	292.7234847	292.0716998	0.302104285	0.002489469
Eno2	306.2501936	313.5813	303.8347728	378.9978543	354.7431767	372.741323	378.2734168	0.269682535	0.002500759
MBP	896.1744448	841.7698023	571.1699137	1014.37661	1052.136013	900.4539027	1132.791975	0.413105411	0.002574313
D4A061	239.5033566	252.8249232	241.6867511	305.0223373	285.2054517	303.865209	305.2554918	0.293259264	0.002646923
Prnp	231.6507875	239.1057413	230.8355092	278.6748929	279.158693	303.865209	289.0292863	0.298758011	0.002692858
Ndufs5	108.9543958	123.4726369	109.4988954	141.8708546	145.1222087	156.9970246	156.1772284	0.396519358	0.002898841
Cck	237.5402143	249.8850985	214.0654081	302.9956108	268.0729688	306.9038611	284.9727349	0.314080714	0.002981751
Tmsb4x	71.65469274	76.43544188	65.10745131	93.22941871	90.70138041	110.4043593	104.4561982	0.48816655	0.002998529
ENSRNOG00000043165	58.89426801	84.27497438	64.12097477	91.20269221	95.74034599	111.4172433	96.34309542	0.51388004	0.003168037
Sepw1	235.577072	257.724631	213.0789315	280.7016194	295.2833829	292.7234847	295.1141133	0.305188602	0.003241967
ENSRNOG00000029311	74.59940614	87.21479907	74.97221666	101.3363247	98.76372534	118.5074315	117.6399902	0.46631243	0.003281617
LOC681754	67.72840821	79.37526657	59.1885921	88.16260247	96.74813911	100.275519	102.4279225	0.494626362	0.003293703
Atp5a1	235.577072	243.0255075	249.5785633	291.8486151	287.221038	305.8909771	299.1706647	0.286429819	0.003332023
Rpl5	149.1988123	161.6903578	141.0661445	179.3652947	190.4728989	198.5252699	200.7992936	0.35194851	0.003388472
Isg15	7.852569068	7.839532501	7.89181228	12.16035896	11.08572427	61.78592583	22.31103262	1.771185739	0.003391278
Pcsk1n	405.3888781	414.515281	351.1856464	491.4811747	460.5614539	473.016842	450.2772039	0.264146759	0.003457156
Uqcr11	223.7982184	248.9051569	224.91665	290.8352518	290.2444173	298.8007888	265.7041158	0.300492907	0.003497366
Itm2b	194.3510844	197.9481956	174.6063467	237.1269998	228.7690373	240.0535151	236.2941182	0.317815785	0.003501106
Rpl24	169.8118061	179.329306	158.8227221	197.6058331	212.6443474	223.8473706	221.0820505	0.336358989	0.003521145
Gpi	220.853505	224.4066178	221.9572204	272.5947134	266.0573825	279.5559923	270.774805	0.291690412	0.003568703
Rps26	162.9408082	186.1888969	152.9038629	187.4722007	217.683313	230.9375588	224.1244641	0.361758089	0.003573433
Eif1	177.6643752	188.14878	170.6604405	210.7795553	221.7144855	233.9762109	229.1951533	0.324328811	0.003633992
Rpl3	181.5906597	191.0886047	172.6333936	215.8463716	227.7612441	230.9375588	233.2517047	0.320165651	0.003651413
Klc1	219.8719339	208.7275528	210.1195019	273.6080766	249.9326927	263.3498478	260.6334266	0.298643725	0.003803318
Cox5b	206.129938	235.185975	193.3494008	264.4878074	263.0340032	266.3884999	256.5768752	0.311819673	0.003812627
Olfm1	352.3840369	386.0969757	345.2667872	445.8798286	403.1172463	441.6174371	437.0934119	0.257678714	0.003856882
Pebp1	275.8214885	288.1028194	249.5785633	334.4098714	317.4548314	335.2646139	328.5806623	0.278447369	0.003978644
Ndufa4	117.788536	127.3924031	115.4177546	154.0312135	146.1300018	166.1129809	156.1772284	0.372394159	0.004173474
RL7A	176.682804	185.2089553	169.673964	218.8864613	218.6911061	215.7442984	229.1951533	0.316250183	0.004218523
LOC100365615	62.82055254	64.67614313	52.28325635	85.12251273	86.67020795	81.0307224	86.20171696	0.499916971	0.004274425
Cplx1	281.7109153	291.0426441	280.1593359	340.4900509	332.5717282	337.290382	352.9199706	0.261513074	0.00435637
Atp5h	182.5722308	192.0685463	185.4575886	223.9532775	221.7144855	233.9762109	246.4354967	0.310351358	0.004514556
D4A1K5	182.5722308	177.3694228	166.7145344	220.9131878	212.6443474	225.8731387	213.9830856	0.314678632	0.004633137
SNORD74	0	0	0	4.053452987	4.031172463	6.07730418	2.028275693	4.485015628	0.004662708
Akr1a1	202.2036535	214.6072022	198.2817835	253.3408117	243.885934	256.2596596	252.5203238	0.294639556	0.004745229
Rpl18	159.9960948	164.6301825	145.0120506	190.5122904	193.4962782	202.576806	200.7992936	0.330348247	0.004772897
Atp5j	152.1435257	159.7304747	139.0931914	189.4989272	185.4339333	192.4479657	190.6579152	0.334067374	0.004842858
Rps10	162.9408082	191.0886047	158.8227221	205.7127391	219.6988992	215.7442984	217.0254992	0.327591686	0.004876674
Qdpr	194.3510844	183.2490722	157.8362456	202.6726494	256.9872445	222.8344866	227.1668776	0.349545651	0.004896096
Cox5a	188.4616576	199.9080788	192.3629243	235.1002733	225.7456579	249.1694714	244.407221	0.301645705	0.005050531
Irf7	4.907855667	2.939824688	3.94590614	7.093542728	7.05455181	37.47670911	12.16965416	2.020336465	0.005525687
Hint1	173.7380906	184.2290138	165.7280579	214.8330083	208.6131749	221.8216026	220.0679127	0.309373781	0.005637213
Vsnl1	249.3190679	251.8449816	237.7408449	299.9555211	278.1508999	302.852325	308.2979054	0.271453395	0.005957303
Rpl27a	72.63626388	84.27497438	72.01278705	97.28287169	101.7871047	106.3528231	106.4844739	0.432269621	0.006008853
Kif5a	247.3559256	232.2461503	242.6732276	289.8218886	314.4314521	274.4915721	288.0151484	0.276936003	0.006085228
ENSRNOG00000043643	10.79728247	6.859590938	18.74305416	30.4008974	15.11689674	36.46382508	28.3958597	1.185932847	0.006095243
Ctxn1	257.171637	272.4237544	244.6461807	338.4633244	303.3457278	303.865209	302.2130783	0.273497374	0.006134333
Usmg5	153.1250968	173.4496566	159.8091987	208.7528288	195.5118644	209.6669942	194.7144665	0.318305066	0.006172459
Ndufb4	157.0513814	162.6702994	144.0255741	186.4588374	187.4495195	199.5381539	199.7851558	0.322384342	0.006306327
Eef1g	175.7012329	182.2691306	164.7415813	209.7661921	208.6131749	220.8087185	221.0820505	0.30361807	0.006724954
Atp5o	163.9223793	176.3894813	157.8362456	204.6993759	199.5430369	207.6412261	210.9406721	0.308851161	0.006732067
Uqcrh	148.2172412	160.7104163	147.9714802	181.3920212	187.4495195	195.4866178	195.7286044	0.319118466	0.006815721
Atp6v1e1	189.4432288	203.827845	193.3494008	232.0601835	229.7768304	248.1565873	246.4354967	0.290124802	0.006860303
Rpl10a	139.383101	146.0112928	127.255473	166.1915725	171.3248297	179.2804733	176.4599853	0.333298994	0.006935922
Pcp4	165.8855216	187.1688385	161.7821517	205.7127391	211.6365543	220.8087185	211.9548099	0.308394631	0.006986954
LOC100363133	82.45197521	84.27497438	91.74231775	102.3496879	107.8338634	124.5847357	123.7248173	0.411904756	0.007041453
D3ZB73	238.5217854	252.8249232	243.6597041	294.8887048	284.1976586	290.6977166	306.2696297	0.2630323	0.007152916
LOC690468	125.6411051	127.3924031	77.93164626	131.7372221	161.2468985	166.1129809	146.0358499	0.455283165	0.007261028
Rnasek	197.2957978	212.6473191	190.3899712	241.1804527	236.8313822	249.1694714	248.4637724	0.285443533	0.007326062
Ndufa8	170.7933772	207.7476113	177.5657763	220.9131878	227.7612441	232.9633269	234.2658426	0.304695689	0.007434122
SNORD101	0	0	0	5.066816234	5.038965578	8.10307224	0	4.654573915	0.007500287
Nsg2	213.9825071	219.50691	207.1600723	257.3942647	251.9482789	262.3369638	260.6334266	0.27316481	0.007600022
Pgk1	184.5353731	195.008371	199.2682601	228.0067305	225.7456579	249.1694714	240.3506696	0.289540498	0.007610338
Hba2	129.5673896	113.6732213	92.72879428	145.9243075	138.0676568	146.8681843	152.120677	0.379817356	0.00768227
LOC100362738	130.5489607	137.1918188	120.3501373	163.1514827	159.2313123	168.138749	162.2620554	0.335031648	0.0077385
LOC100364801	147.23567	141.111585	140.079668	175.3118417	173.3404159	183.3320094	179.5023988	0.316705416	0.008221023
LOC100362640	43.18912987	42.13748719	31.56724912	64.8552478	55.42862136	63.81169389	50.70689233	0.590891121	0.008415258
Slc17a7	281.7109153	277.3234622	285.0917186	356.7038629	322.493797	332.2259618	324.5241109	0.247289275	0.008509097
Atp5i	185.5169442	203.827845	194.3358774	228.0067305	227.7612441	252.2081235	240.3506696	0.285114499	0.008794791
Sst	214.9640782	232.2461503	202.2276897	288.8085253	231.7924166	268.4142679	274.8313564	0.296800619	0.008822442
Hsbp1	150.1803834	169.5298903	145.9985272	190.5122904	185.4339333	197.5123858	196.7427422	0.310620877	0.008908362
Mx1	0.981571133	0.979941563	0.986476535	2.026726494	1.007793116	26.33498478	8.113102772	3.253183339	0.009157707
Prdx2	170.7933772	188.14878	173.6198702	209.7661921	212.6443474	225.8731387	220.0679127	0.290222014	0.0093088
Hba-a2	260.1163504	226.366501	164.7415813	268.5412604	270.088555	278.5431082	294.0999755	0.355757139	0.009499465
Rab3a	266.9873483	281.2432285	268.3216175	322.2495125	313.423659	333.2388459	319.4534217	0.242837578	0.009609875
Ifit3	4.907855667	3.91976625	1.97295307	9.120269221	6.046758694	26.33498478	10.14137847	1.841598139	0.009633984
Eif4a2	152.1435257	155.8107085	157.8362456	182.4053844	181.4027608	207.6412261	196.7427422	0.306718591	0.009818073
Ctsb	194.3510844	199.9080788	189.4034947	229.0200938	225.7456579	243.0921672	245.4213589	0.277425907	0.009831613
D3ZZR3	95.21239994	103.8738056	90.75584121	112.4833204	119.9273808	128.6362718	141.9792985	0.380158623	0.009905123
F1LWP7	172.7565195	130.3322278	123.3095669	101.3363247	78.60786302	91.1595627	97.35723327	-0.625957801	0.000106436
ENSRNOG00000041360	12.76042473	14.69912344	23.67543684	10.13363247	4.031172463	2.02576806	3.04241354	-1.825675089	0.00214808
ENSRNOG00000041372	20.6129938	36.25783782	29.59429605	15.2004487	14.10910362	16.20614448	12.16965416	-0.998991585	0.005614529
Vps41	13.74199587	2.939824688	15.78362456	3.04008974	2.015586231	0	3.04241354	-2.418144547	0.006534694
ENSRNOG00000043623	35.3365608	23.5185975	24.66191337	15.2004487	13.1013105	19.24479657	7.098964926	-1.026992942	0.008405061
