# Supplementary material for: From Immediate Impact to Enduring Change: A Transcriptomic Comparison of tDCS’s Temporal Effects and Its Long-Term Equivalence with TMS
Source: Int J Mol Sci. 2025 Sep 4;26(17):8634. doi: 10.3390/ijms26178634 (PMC12429358; doi:10.3390/ijms26178634)
Supplement: Supplementary file 1 [file ijms-26-08634-s001.zip › Supplementary Table S6- top 10 pathways immediately tDCS.txt]

Term	Count	%	PValue	Genes
cytosolic ribosome	50	26.73796791	1.38E-63	RPL4, RPL5, RPL3, RPL31, RPL34, RPLP1, RPLP0, RPL10A, RPL8, RPL7, RPS15, RPS14, RPS16, RPL18A, RPS19, RPS18, RPL35, RPL37, RPS11, RPL39, RPS10, RPS12, RPS7, RPL21, RPS8, RPL23, RPS6, RPSA, RPS3A, EEF1A1, RPL24, RPL29, UBA52, RPL10, RPL11, RPS15A, RPL14, RPS3, RPL13, RPS2, RPS27A, RPL18, RPL19, RPL23A, RPS25, RPS27, RPL27A, RPS21, RPS24, RPS23
synapse	67	35.82887701	8.72E-47	YWHAE, SNAP25, APP, RPL5, RPL3, RPL31, RPL34, RPLP1, RPLP0, FAM107A, RPL10A, RPL8, CLU, ACTB, ACTG1, RPL7, RPS15, RPS14, TUBA1A, RPS16, RPL18A, RPS19, RPS18, RPL35, RPL37, RPS11, RPS10, AP2M1, YWHAH, RPS12, RPS7, RPL21, RPL23, AKR1A1, RPSA, RPS3A, EEF1A1, OLFM1, EEF1A2, RPL24, RPL29, UBA52, RPL10, RPL11, ATP1A3, CPLX1, RPS15A, CAMK2N1, RPL14, RPS3, RPL13, SLC17A7, RPS2, RPS27A, SNCB, RPL18, RPL19…
cytosolic small ribosomal subunit	25	13.36898396	1.06E-24	RPS15, RPS14, RPS16, RPS15A, RPS19, RPS18, UBC, RPS3, RPS2, RPS27A, RPS11, RPS10, RPS12, RPS7, RPS8, RPS6, RPS3A, RPSA, RPS26, RPS25, RPS27, UBA52, RPS21, RPS24, RPS23
ribosomal small subunit biogenesis	16	8.556149733	2.80E-14	RPS7, RPS8, RPS6, RPS3A, RPS15, RPS14, RPS25, RPS16, RPS27, RPS15A, RPS19, RPS27A, RPS11, RPS24, RPS23, RPS12
respiratory chain complex IV	10	5.347593583	6.72E-13	COX8A, COX7B, NDUFA4, COX4I1, COX7A2, COX6A1, COX5B, COX7C, COX5A, COX6B1
mitochondrial membrane	18	9.625668449	3.21E-12	COX8A, COX7B, NDUFA4, COX4I1, COX7A2, COX6A1, COX6C, COX5B, COX5A, COX7C, CLU, NRGN, COX6B1, CFL1, CALM3, CALM1, CALM2, SLC25A4
ubiquitin ligase inhibitor activity	6	3.20855615	3.01E-07	RPS15, RPL5, RPS7, RPL23, RPL11, RPL37
gluconeogenesis	7	3.743315508	4.78E-06	GPI, TPI1, PGK1, ALDOC, ENO1, ENO2, GAPDH
glycolytic process	8	4.278074866	7.06E-06	GPI, TPI1, PGK1, ALDOC, ENO1, ALDOA, ENO2, GAPDH
microtubule	13	6.951871658	7.26E-06	HSPA8, HAUS8L2, MX1, DYNLL1, KLC1, MT3, TUBA1B, TUBB2A, TUBB5, TUBA1A, STMN1, KIF5A, APOE
