# Supplementary material for: From Immediate Impact to Enduring Change: A Transcriptomic Comparison of tDCS’s Temporal Effects and Its Long-Term Equivalence with TMS
Source: Int J Mol Sci. 2025 Sep 4;26(17):8634. doi: 10.3390/ijms26178634 (PMC12429358; doi:10.3390/ijms26178634)
Supplement: Supplementary file 1 [file ijms-26-08634-s001.zip › Supplementary Table S7- GSEA pathways immediately tDCS.txt]

pathway	pval	padj	log2err	ES	NES	size	leadingEdge
Cytoplasmic Translation	3.24E-06	3.24E-06	0.62725674	0.598693486	1.918104522	121	Rpl37;Rps29;Rplp1;Rpl21;Rps25;Rps18;Rps24;Rps27a;Rpl8;Rps14;Rpl31;Rps11;Rps21;Rps15a;Rps16;Rpl27a;Rps7;Rpl39;Rpl19;Rpl7;Rps8;Rpl35;Rps12;Rps23;Rps6;Rpl26;Rpl29;Rpl23a;Rpl13;Rpsa;Uba52;Rpl36;Rpl4;Rps2;Rps13;Rpl18a;Rps15;Rpl23;Rps19;Rplp0;Rps26;Rpl14;Rpl34;Rps3;Rpl5;Rpl11;Rpl24;Rpl10a;Rpl18;Rps10;Rps4x;Rpl3;Eef2;Eif4a2;Rpl36a;Rpl17;Rpl22;Rps9;Rpl27;Cnbp;Rpl22l1
Ribosome Biogenesis	0.007331953	0.007331953	0.407017919	0.476262077	1.509972042	108	Rps25;Rps24;Rps27a;Rps27;Rps14;Rps11;Rps21;Rps15a;Rps16;Rps7;Rpl7;Rps8;Rpl35;Rps12;Rps23;Rps6;Rpl26;Rpsa;Rps13;Rps15;Rps19;Rpl14;Rpl5;Rpl11;Gtpbp4;Rpl24;Rps4x
Cellular respiration	3.10E-05	3.10E-05	0.557332239	0.531696062	1.790925311	161	Oas1a;Oas1h;Oas1b;Ndufa13;Trpv4;Cox7a2;Cox6c;Cox6b2;Cox6b1;Mdh1;Ndufs5;Cox7b;Cox4i1;Ndufb9;Cox7c;Cox6a1;Ndufb4;Uqcrh;Cox5b;Ndufa8;Cox5a;Uqcr11;Slc25a13;Ndufb2;Ndufa1;Ndufa6;Cox8a;Ndufb8;Cox4i2;Uqcrb;Ndufb11;Ndufb6;Chchd2;Ndufc2;Cox7a2l;Il10rb;Uqcrq;Iscu;Ndufb7;Ndufb5;Ndufb10;Ndufv2;Mdh2;Nfatc4;Mrps36;Ndufa3;Ndufa2;Chchd10;Ndufs3;Ndufa5;Snca;Stoml2;Prelid1;Sdhc;Ndufb3;Aco2;Uqcrc1;Pink1;Ndufs7;Uqcr…
Mitochondrial Respiratory chain complex assembly	0.000654698	0.000654698	0.477270815	0.609424014	1.829283689	65	Ndufa13;Cox7a2;Ndufs5;Ndufb9;Cox17;Ndufb4;Ndufa8;Ndufb2;Ndufa1;Ndufa6;Ndufb8;Ndufb11;Ndufb6;Ndufc2;Cox7a2l;Ndufb7;Ndufb5;Ndufb10;Nubpl;Ndufa3;Ndufa2;Ndufs3;Ndufa5;Ndufb3;Uqcrc1;Ndufs7;Ndufab1;Ndufs8;Ndufs4;Higd2a;Oma1;Ndufa9;Sdhaf1;Higd1a;Tmem126b;Ndufs1;Samm50
