# Supplementary material for: From Immediate Impact to Enduring Change: A Transcriptomic Comparison of tDCS’s Temporal Effects and Its Long-Term Equivalence with TMS
Source: Int J Mol Sci. 2025 Sep 4;26(17):8634. doi: 10.3390/ijms26178634 (PMC12429358; doi:10.3390/ijms26178634)
Supplement: Supplementary file 1 [file ijms-26-08634-s001.zip › Supplementary Table S8- GSEA pathways 48h tDCS.txt]

pathway	pval	padj	log2err	ES	NES	size	leadingEdge
cytoplasmic translation	0.278008299	0.278008299	0.170932335	0.275449388	1.102268853	59	Rpl12;Rpl34;Rpl35;Eif3h;Rpl13a;Rps28;Rpl38;Rpl28;Rpl36;Rpl22l1;Rps24;Rpl27a;Rps5;Csde1;Rps3a1
Ribosome Biogenesis	0.347826087	0.347826087	0.134273453	0.28898285	1.067825942	41	Dcaf13;Rrs1;Bop1;Rpl35;Rps27rt;Tsr3;Rps28;Ngdn;Rps24;Rps5;Rps3a1
Cellular Respiration	0.037333333	0.037333333	0.271288555	-0.414301059	-1.429442337	60	Ndufs7;Mrps36;Arl2;Pdhb;Ndufb6;Prkaca;Slc25a23;Cisd1;Chchd10;Ndufs6;Ndufa13;Ndufb3;Cox8a;Ndufa2;Mtln;Idh3a;Cox5a;Bloc1s1;Ndufs8;Cox6a1;Chchd5;Ndufa6;Ndufa1;Ndufb11;Ndufa8
Mitochondrial Respiratory chain complex assembly	0.063977747	0.063977747	0.208955028	-0.429740488	-1.395788038	37	Ndufs7;Coa3;Ndufb6;Ndufs6;Higd2a;Ndufa13;Ndufb3;Ndufa2;Higd1b;Ndufs8;Ndufa6;Cox14;Ndufa1;Ndufb11;Ndufa8;Fmc1
