# Supplementary material for: From Immediate Impact to Enduring Change: A Transcriptomic Comparison of tDCS’s Temporal Effects and Its Long-Term Equivalence with TMS
Source: Int J Mol Sci. 2025 Sep 4;26(17):8634. doi: 10.3390/ijms26178634 (PMC12429358; doi:10.3390/ijms26178634)
Supplement: Supplementary file 1 [file ijms-26-08634-s001.zip › Supplementary Table S9- genes 48h iTBS.txt]

SYMBOL	Y_Sham_PCTX1	Y_Sham_PCTX2	Y_Sham_PCTX3	Y_Sham_PCTX4	Y_iTBS_PCTX1	Y_iTBS_PCTX2	Y_iTBS_PCTX3	Y_iTBS_PCTX4	p value	log2fold change
Xrra1	-1.22	-1.23	-1.22	-1.17	-1.04	-1.03	-1.06	-1.08	0.000105271	0.1575
Slc41a2	-1.21	-1.21	-1.21	-1.25	-1.04	-0.97	-1	-1.07	0.000167937	0.2
Hao2	-1.27	-1.25	-1.27	-1.23	-1	-0.97	-1.1	-0.96	0.00030968	0.2475
Ankrd24	-1.21	-1.25	-1.21	-1.11	-0.79	-0.91	-0.94	-0.84	0.000365334	0.325
LOC102554774	-1.21	-1.23	-1.21	-1.16	-1.06	-0.95	-1	-0.87	0.001631567	0.2325
Ryr1	-0.1	-0.06	-0.15	-0.17	0.03	0.1	0.06	0.01	0.001702298	0.17
LOC102547381	-1.25	-1.28	-1.24	-1.31	-1.05	-1.1	-0.98	-1.14	0.001766128	0.2025
F2	-0.96	-1.09	-1.04	-1.05	-0.76	-0.66	-0.84	-0.83	0.001851702	0.2625
Birc7	-0.96	-1.05	-1.01	-1.03	-0.79	-0.92	-0.8	-0.82	0.002297255	0.18
Tcf7l2	-1.22	-1.21	-1.22	-1.17	-0.96	-0.95	-1.06	-1.1	0.002946482	0.1875
RGD1563782	-1.21	-1.21	-1.09	-1.1	-0.93	-0.9	-1.03	-0.96	0.003877524	0.1975
Iapp	-0.99	-1.22	-1.22	-1.22	-0.88	-0.93	-0.75	-0.85	0.004104253	0.31
Chmp1b	-0.02	-0.01	-0.01	0.03	0.2	0.14	0.14	0.06	0.00425565	0.1375
Egfem1	-0.99	-1.05	-0.9	-1.04	-0.85	-0.78	-0.67	-0.78	0.004336574	0.225
LOC102553943	-1.26	-1.12	-1.26	-1.22	-0.97	-1.06	-0.91	-1.07	0.005624101	0.2125
Pcdhga3	-1.07	-0.9	-0.97	-1.18	-0.79	-0.72	-0.74	-0.8	0.005794361	0.2675
LOC103693099	-1.14	-1.18	-1.26	-0.98	-0.91	-0.91	-0.87	-0.8	0.005960154	0.2675
Gvinp1	-1.22	-1.24	-1.22	-1.27	-0.98	-0.94	-0.95	-1.17	0.006250055	0.2275
Slc22a7	-0.81	-0.9	-0.82	-0.75	-0.45	-0.65	-0.66	-0.58	0.00638602	0.235
Timd2	-0.92	-1.25	-0.66	-1.09	-0.54	-0.31	-0.45	-0.44	0.006768584	0.545
LOC498465	-1.25	-1.28	-1.18	-1.27	-0.88	-1.15	-0.79	-0.86	0.00750888	0.325
LOC103692470	-0.9	-0.89	-1.04	-1.14	-0.77	-0.77	-0.73	-0.76	0.00822481	0.235
Pnliprp2	-1.25	-1.28	-1.19	-1.12	-1	-1.02	-0.89	-1.09	0.008405732	0.21
RGD1560608	0.03	-0.07	-0.03	0.1	0.15	0.19	0.22	0.12	0.009270395	0.1625
Thap8	-1.25	-1.22	-1.26	-1.18	-1.03	-1.14	-0.87	-0.99	0.009432976	0.22
LOC102550989	-0.78	-0.75	-0.7	-0.78	-0.99	-0.99	-1.06	-1.11	0.000179219	-0.285
LOC102553550	-0.94	-0.96	-0.84	-0.88	-1.15	-1.25	-1.13	-1.22	0.000379691	-0.2825
Angpt1	-0.84	-0.8	-0.66	-0.77	-1.06	-1.06	-1.19	-1.19	0.000562674	-0.3575
Olr1720	-0.89	-1.01	-0.99	-0.85	-1.19	-1.21	-1.19	-1.18	0.000591017	-0.2575
Thbs2	-0.22	-0.16	-0.06	-0.19	-0.41	-0.51	-0.41	-0.41	0.00063923	-0.2775
LOC102547398	-0.99	-0.8	-0.99	-0.99	-1.27	-1.24	-1.28	-1.21	0.000852592	-0.3075
LOC102552546	-0.9	-1.1	-0.91	-0.95	-1.26	-1.22	-1.26	-1.2	0.001446061	-0.27
LOC100909970	-0.29	-0.37	-0.36	-0.37	-0.56	-0.7	-0.51	-0.6	0.001537538	-0.245
LOC102556454	-0.93	-0.89	-0.83	-0.91	-1.09	-1.23	-1.28	-1.1	0.001548641	-0.285
Olr1286	-0.84	-0.78	-0.89	-0.84	-1.08	-1.19	-1	-1.05	0.001895665	-0.2425
Nxpe5	-0.83	-0.68	-0.48	-0.8	-1.16	-1.18	-1.23	-1.03	0.002402431	-0.4525
RGD1561795	-0.53	-0.26	-0.43	-0.42	-0.66	-0.75	-0.76	-0.69	0.002404472	-0.305
Akr1c12l1	-0.86	-0.85	-0.6	-0.81	-1.1	-1.21	-1.23	-1.06	0.002405026	-0.37
LOC102550167	-0.1	-0.08	-0.11	-0.01	-0.19	-0.4	-0.41	-0.41	0.003238204	-0.2775
LOC103691626	-0.54	-0.51	-0.55	-0.6	-0.7	-0.84	-0.98	-0.8	0.003719914	-0.28
LOC100271845	-0.91	-0.85	-0.79	-0.84	-1.29	-1.25	-1.01	-1.07	0.005371248	-0.3075
LOC102556284	-0.62	-0.55	-0.6	-0.63	-0.68	-0.85	-0.88	-0.94	0.006654759	-0.2375
Adh1	-0.2	-0.49	-0.29	-0.48	-0.62	-0.66	-0.7	-0.8	0.006712443	-0.33
LOC102550088	-0.88	-0.98	-0.54	-0.78	-1.12	-1.21	-1.22	-1.18	0.007141722	-0.3875
LOC103690443	-0.89	-0.84	-0.92	-0.73	-1.23	-1.18	-0.96	-1.15	0.007600402	-0.285
LOC103691540	-1	-0.75	-0.85	-1.02	-1.16	-1.18	-1.14	-1.15	0.007939086	-0.2525
LOC103693590	-0.79	-0.77	-0.52	-0.79	-0.94	-1.22	-0.98	-1.1	0.009546222	-0.3425
